# Supplementary material for: Development and validation of machine learning models for predicting acute kidney injury in acute-on-chronic liver failure: a multimodel comparative study
Source: Ren Fail. 2025 Aug 26;47(1):2547262. doi: 10.1080/0886022X.2025.2547262 (PMC12381980; doi:10.1080/0886022X.2025.2547262)
Supplement: Supplementary material.xlsx [file IRNF_A_2547262_SM0774.xlsx]

## Sheet: Table S1
Table S1. Covariance analysis
	Unstandardized Coefficient		Standardized Coefficient			Covariance Statistics
	B	Standard Error	Beta	t	P	Tolerance	Variance inflation factor
(Constant)	0	0.189		-0.001	0.999
Age	0.001	0.001	0.036	1.015	0.31	0.569	1.756
Male	-0.051	0.029	-0.052	-1.745	0.081	0.788	1.269
Cirrhosis	-0.016	0.034	-0.014	-0.47	0.638	0.777	1.287
Etiology	-0.006	0.006	-0.032	-1.127	0.26	0.89	1.124
CKD	0.096	0.091	0.03	1.061	0.289	0.896	1.116
Hypertension	0.059	0.03	0.054	1.968	0.049	0.918	1.09
Diabetics	0.032	0.032	0.027	0.989	0.323	0.929	1.077
WBC	0	0.002	0.006	0.183	0.855	0.762	1.312
HB	0	0	-0.021	-0.645	0.519	0.664	1.506
TBIL	0.001	0	0.203	6.866	0	0.801	1.248
Albumin	0	0.003	0.002	0.058	0.954	0.771	1.297
CRP	0.001	0	0.038	1.223	0.222	0.745	1.342
Baseline BUN	0.011	0.003	0.181	4.504	0	0.434	2.303
Baseline SCr	0	0	-0.059	-1.422	0.155	0.408	2.451
Baseline eGFR	-0.002	0.001	-0.141	-3.057	0.002	0.33	3.026
Blood uric acid	0.001	0	0.243	6.412	0	0.49	2.04
Ascites	-0.031	0.046	-0.02	-0.673	0.501	0.793	1.261
HE	0.092	0.026	0.108	3.555	0	0.765	1.307
Gastrointestinal bleeding	0.097	0.037	0.085	2.612	0.009	0.665	1.504
Abdominal infection	0.053	0.028	0.06	1.901	0.058	0.701	1.426
Sepsis	0.208	0.048	0.137	4.326	0	0.695	1.439
INR	0.012	0.006	0.06	2.144	0.032	0.908	1.101
CKD: Chronic Kidney Disease；WBC: White Blood Cell；HB: Hemoglobin; TBIL: Total Bilirubin; CRP: C-Reactive Protein; BUN: Blood Urea Nitrogen; SCr: Serum Creatinine; eGFR: estimated Glomerular Filtration Rate; HE: Hepatic Encephalopathy; INR: International Normalized Ratio.

## Sheet: Table S2
	Table S2. Missing value statistics
	Variable	Number of missing values	Proportion of missing values (%)
	C-reactive protein	10	0.90 (10/1076)
